# Supplementary material for: Intra-Tumoral Pharmacokinetics of Pazopanib in Combination with Radiotherapy in Patients with Non-Metastatic Soft-Tissue Sarcoma
Source: Cancers (Basel). 2021 Nov 18;13(22):5780. doi: 10.3390/cancers13225780 (PMC8616484; doi:10.3390/cancers13225780)
Supplement: Supplementary file 1 [file cancers-13-05780-s001.zip]

Archive with 1 entries (1 files):
- cancers-1432577-supplementary.pdf
